# Supplementary material for: Evaluation of Antimicrobial Peptide–Antibiotic Combination Treatment for Tackling Ocular and Systemic Staphylococcus aureus Infections
Source: Int J Mol Sci. 2026 Jun 20;27(12):5573. doi: 10.3390/ijms27125573 (PMC13299516; doi:10.3390/ijms27125573)
Supplement: Supplementary file 1 [file ijms-27-05573-s001.zip]

Archive with 1 entries (1 files):
- ijms-4364174-supplementary.pdf
